# Supplementary material for: Female sex bias in Iberian megalithic societies through bioarchaeology, aDNA and proteomics
Source: Sci Rep. 2024 Sep 23;14:21818. doi: 10.1038/s41598-024-72148-x (PMC11420231; doi:10.1038/s41598-024-72148-x)
Supplement: Supplementary file 4 — Supplementary Information 4. [file 41598_2024_72148_MOESM4_ESM.xlsx]

## Sheet: Sheet1
Library ID	Laboratory ID	Sample ID	Sequenced reads	Mapped reads	Q25 reads	Unique reads	Endogenous DNA	Duplicates	Damage	Average insert size (bp)	Total human reads for RY and RX estimates (Q30)	Cromosome X reads	Chromosome Y reads	Ry estimate	Ry SE	Ry 95% confidence inverval	Ry assignment	Rx estimate	Rx SE	Rx 95% confidence inverval	p-value	Rx assignment
LLD-0063	PGULL-1257	PAN20	3826788	18188	12227	11294	0.29513	0.0763065	0.27	35.78	10479	261	16	0.0578	0.014	0.0303-0.0852	consistent with XY but not XX	0.502344	0.0175173	0.4680-0.5367	3.056e-12	XY
LLD-0064	PGULL-1258	PAN21	3841382	12445	8396	8286	0.215704	0.0131015	0.31	35.37	7608	NA	NA	NA	NA	NA	NA	NA	NA	NA	NA	NA
LLD-0065	PGULL-1259	PAN22	2864942	18372	12683	12523	0.437112	0.0126153	0.355487	35.92	11772	550	8	0.0143	0.005	0.0045-0.0242	consistent with XX but not XY	0.931969	0.0258862	0.8812-0.9827	4.008e-14	XX
LLD-0066	PGULL-1260	PAN23	5660104	84268	58468	57835	1.0218	0.0108264	0.409023	36.71	54825	2670	24	0.0089	0.0018	0.0054-0.0125	XX	0.987166	0.0289253	0.9305-1.0439	3.424e-16	XX
LLD-0067	PGULL-1261	PAN24	5544462	184656	131037	129759	2.34034	0.00975297	0.369532	37.75	124702	6219	45	0.0072	0.0011	0.0051-0.0093	XX	1.01448	0.0290046	0.9576-1.0713	< 2.2e-16	XX
LLD-0068	PGULL-1262	PAN25	5509811	20009	14250	14101	0.255925	0.0104561	0.370576	36.44	13034	603	4	0.0066	0.0033	0.0002-0.013	XX	0.934871	0.0274552	0.8811-0.9887	4.971e-16	XX
LLD-0069	PGULL-1263	PAN26	7733050	441622	314553	311045	4.02228	0.0111523	0.368755	37.91	298906	15140	115	0.0075	0.0007	0.0062-0.0089	XX	1.04346	0.0351748	0.9745-1.1124	2.472e-16	XX
LLD-0070	PGULL-1264	PAN27	3030157	1699	1237	1216	0.0401299	0.0169766	NA	32.9	922	NA	NA	NA	NA	NA	NA	NA	NA	NA	NA	NA
LLD-0071	PGULL-1265	PAN28	4184322	15251	10531	10346	0.247256	0.0175672	0.295363	36.81	9673	NA	NA	NA	NA	NA	NA	NA	NA	NA	NA	NA
LLD-0072	PGULL-1266	PAN29	2803185	1078	829	818	0.0291811	0.013269	NA	31.16	567	NA	NA	NA	NA	NA	NA	NA	NA	NA	NA	NA
LLD-0073	PGULL-1267	PAN362274	4655660	27967	19128	18943	0.406881	0.00967169	0.314957	36.39	17992	451	37	0.0758	0.012	0.0523-0.0993	consistent with XY but not XX	0.492138	0.0137853	0.4651-0.5192	7.35e-12	XY
LLD-0074	PGULL-1268	PAN362297	8385104	280741	190630	188097	2.24323	0.0132875	0.34661	37.5	181361	4516	468	0.0939	0.0041	0.0858-0.102	XY	0.494889	0.0142587	0.4669-0.5228	1.786e-12	XY
LLD-0075	PGULL-1269	PAN362275	5625589	35542	23954	22329	0.396918	0.0678384	0.37297	37.54	20996	521	63	0.1079	0.0128	0.0827-0.133	XY	0.488971	0.0140992	0.4613-0.5166	6.779e-12	XY
LLD-0076	PGULL-1270	PAN362291	9019027	33975	23673	23317	0.258531	0.0150382	0.323229	36.2	21858	1062	18	0.0167	0.0039	0.009-0.0243	consistent with XX but not XY	0.983101	0.0269889	0.9302-1.0360	2.676e-16	XX
LLD-0077	PGULL-1271	PAN3622105	458588	3543	2319	2277	0.496524	0.0181113	0.49	33.4	2152	NA	NA	NA	NA	NA	NA	NA	NA	NA	NA	NA
